# Supplementary material for: Fat Fraction Extracted from Whole-Body Magnetic Resonance (WB-MR) in Bone Metastatic Prostate Cancer: Intra- and Inter-Reader Agreement of Single-Slice and Volumetric Measurements
Source: Tomography. 2024 Jun 28;10(7):1014–23. doi: 10.3390/tomography10070075 (PMC11280977; doi:10.3390/tomography10070075)
Supplement: Supplementary file 1 [file tomography-10-00075-s001.zip]

Archive with 1 entries (1 files):
- tomography-3017727-supplementary.pdf
